# Supplementary material for: The Trivalent Recombinant Chimeric Proteins Containing Immunodominant Fragments of Toxoplasma gondii SAG1 and SAG2 Antigens in Their Core—A Good Diagnostic Tool for Detecting IgG Antibodies in Human Serum Samples
Source: Int J Mol Sci. 2025 Jun 12;26(12):5621. doi: 10.3390/ijms26125621 (PMC12193361; doi:10.3390/ijms26125621)
Supplement: Supplementary file 1 [file ijms-26-05621-s001.zip]

Archive with 1 entries (1 files):
- ijms-3659125-supplementary.pdf
